# Supplementary material for: Preparation of Monoclonal Antibody against Pyrene and Benzo [a]pyrene and Development of Enzyme-Linked Immunosorbent Assay for Fish, Shrimp and Crab Samples
Source: Foods. 2022 Oct 15;11(20):3220. doi: 10.3390/foods11203220 (PMC9602326; doi:10.3390/foods11203220)
Supplement: Supplementary file 1 [file foods-11-03220-s001.zip]

Archive with 1 entries (1 files):
- foods-1914515-supplementary.pdf
